# Supplementary material for: A Magnetic Reduced Graphene Oxide Nanocomposite: Synthesis, Characterization, and Application for High-Efficiency Detoxification of Aflatoxin B1
Source: Toxins (Basel). 2024 Jan 19;16(1):57. doi: 10.3390/toxins16010057 (PMC10818925; doi:10.3390/toxins16010057)
Supplement: Supplementary file 1 [file toxins-16-00057-s001.zip]

Archive with 1 entries (1 files):
- toxins-2800928-supplementary.pdf
